# Supplementary material for: Polycystic Ovary Syndrome and the Internet of Things: A Scoping Review
Source: Healthcare (Basel). 2024 Aug 21;12(16):1671. doi: 10.3390/healthcare12161671 (PMC11354210; doi:10.3390/healthcare12161671)
Supplement: Supplementary file 1 [file healthcare-12-01671-s001.zip]

Archive with 4 entries (4 files):
- Supplementary_File_S1_PRISMA_ScR_Checklist.pdf
- Supplementary_File_S2_OVID_MEDLINE_Database_Search_Strategy.pdf
- Supplementary_File_S3_Table_of_Results.pdf
- Supplementary_File_S4_Participants_voice.pdf
